# Supplementary material for: Influence of Pr Content on Structural Evolution of Doped Ceria-Based High-Entropy Oxides
Source: Molecules. 2026 Feb 9;31(4):598. doi: 10.3390/molecules31040598 (PMC12943474; doi:10.3390/molecules31040598)
Supplement: Supplementary file 1 [file molecules-31-00598-s001.zip]

Archive with 1 entries (1 files):
- molecules-4125475-supplementary.pdf
